# Supplementary material for: Uptake Rates of Risk-Reducing Surgeries for Women at Increased Risk of Hereditary Breast and Ovarian Cancer Applied to Cost-Effectiveness Analyses: A Scoping Systematic Review
Source: Cancers (Basel). 2022 Mar 31;14(7):1786. doi: 10.3390/cancers14071786 (PMC8997187; doi:10.3390/cancers14071786)
Supplement: Supplementary file 1 [file cancers-14-01786-s001.zip]

Archive with 1 entries (1 files):
- cancers-1535390-supplementary.pdf
